# Supplementary material for: A Multi-Color Flow Cytometric Assay for Quantifying Dinutuximab Binding to Neuroblastoma Cells in Tumor, Bone Marrow, and Blood
Source: J Clin Med. 2023 Sep 27;12(19):6223. doi: 10.3390/jcm12196223 (PMC10573805; doi:10.3390/jcm12196223)
Supplement: Supplementary file 1 [file jcm-12-06223-s001.zip]

Archive with 1 entries (1 files):
- jcm-2594930-supplementary.pdf
